# Supplementary material for: Aqua­bis(2-amino-1,3-thia­zole-4-acetato-κ2 O,N 3)nickel(II)
Source: Acta Crystallogr Sect E Struct Rep Online. 2009 May 20;65(Pt 6):m666. doi: 10.1107/S1600536809017978 (PMC2969729; doi:10.1107/S1600536809017978)
Supplement: Supplementary file 2 [file e-65-0m666-Isup2.hkl]

# 
# h,k,l, Fc-squared, Fo-squared, sigma(Fo-squared) and status flag 
# 
data_I
_shelx_title ' 123 in C2/c' 
_shelx_refln_list_code          4 
_shelx_F_calc_maximum      224.74 
_exptl_crystal_F_000       800.00 
_reflns_d_resolution_high  0.8398 
 
loop_ 
 _symmetry_equiv_pos_as_xyz 
 'x, y, z' 
 '-x, y, -z+1/2' 
 'x+1/2, y+1/2, z' 
 '-x+1/2, y+1/2, -z+1/2' 
 '-x, -y, -z' 
 'x, -y, z-1/2' 
 '-x+1/2, -y+1/2, -z' 
 'x+1/2, -y+1/2, z-1/2' 
 
_cell_length_a    12.0875 
_cell_length_b     9.1278 
_cell_length_c    12.7715 
_cell_angle_alpha  90.000 
_cell_angle_beta   95.119 
_cell_angle_gamma  90.000 
 
_shelx_F_squared_multiplier     1.000 
 
loop_ 
 _refln_index_h 
 _refln_index_k 
 _refln_index_l 
 _refln_F_squared_calc 
 _refln_F_squared_meas 
 _refln_F_squared_sigma 
 _refln_observed_status 
   2   0   0    17519.83    18925.70    181.30 o 
   4   0   0     5327.51     5415.30     50.43 o 
   6   0   0    16567.93    18660.96    399.27 o 
   8   0   0      579.18      616.14     20.23 o 
  10   0   0      117.01      125.57     17.11 o 
  12   0   0     4795.00     4580.41     71.83 o 
  14   0   0     1478.10     1385.91     61.32 o 
   1   1   0     9135.01     9898.63    117.26 o 
   3   1   0      373.68      400.93      8.16 o 
   5   1   0     1847.61     2059.89     21.18 o 
   7   1   0       30.80       22.22      4.66 o 
   9   1   0       68.48       94.24      9.15 o 
  11   1   0      236.36      218.74     14.03 o 
  13   1   0      283.44      340.25     16.45 o 
   0   2   0    33884.02    35147.93    457.85 o 
   2   2   0    50508.24    51974.18    273.71 o 
   4   2   0     1052.94     1082.77     14.29 o 
   6   2   0      301.85      309.59     10.61 o 
   8   2   0      375.23      381.53     12.27 o 
  10   2   0      335.43      321.66     13.07 o 
  12   2   0     1284.00     1251.57     26.57 o 
  14   2   0      629.71      630.95     22.12 o 
   1   3   0    33385.89    35657.54    169.04 o 
   3   3   0     8973.48     9107.47     62.73 o 
   5   3   0     5770.07     6130.34     54.39 o 
   7   3   0     2355.41     2388.14     28.38 o 
   9   3   0      252.59      247.82     16.58 o 
  11   3   0      565.77      614.40     18.75 o 
  13   3   0     1791.66     1845.67     40.27 o 
   0   4   0       10.05        8.91      3.99 o 
   2   4   0     2875.55     2940.75     30.40 o 
   4   4   0      632.67      642.46     14.69 o 
   6   4   0      962.12      931.36     19.66 o 
   8   4   0      135.27      175.61     14.20 o 
  10   4   0     1140.95      994.98     25.27 o 
  12   4   0       67.81       94.76     12.35 o 
   1   5   0    18530.30    18348.40    101.46 o 
   3   5   0     9706.78     9689.04     72.87 o 
   5   5   0     8034.77     8344.16     68.82 o 
   7   5   0      555.86      598.74     21.82 o 
   9   5   0       13.08       16.68      9.35 o 
  11   5   0     2290.97     2233.00     44.12 o 
   0   6   0       24.59       17.33      5.85 o 
   2   6   0      974.42     1033.25     18.10 o 
   4   6   0      469.27      498.84     15.48 o 
   6   6   0       57.92       78.89     14.14 o 
   8   6   0       34.72       39.21      8.21 o 
  10   6   0      338.25      390.31     18.59 o 
   1   7   0     1754.97     1781.91     25.32 o 
   3   7   0     2454.05     2498.23     31.46 o 
   5   7   0       96.41      110.17     10.15 o 
   7   7   0       45.69       29.86      8.00 o 
   9   7   0       53.98       44.17     18.28 o 
   0   8   0     3116.30     3063.26     50.83 o 
   2   8   0     2422.87     2405.27     32.02 o 
   4   8   0      503.11      494.97     18.97 o 
   6   8   0      793.66      805.26     33.84 o 
   8   8   0      214.13      246.34     19.76 o 
   1   9   0      178.20      194.88     13.63 o 
   3   9   0        3.07        2.90      7.13 o 
   5   9   0       29.03       39.86      9.95 o 
   7   9   0       83.66      110.34     13.52 o 
   0  10   0     3551.28     3514.11     90.99 o 
   2  10   0      258.50      270.45     22.07 o 
   4  10   0      264.49      247.99     37.95 o 
 -13   1   1     3239.40     3246.07     51.06 o 
 -11   1   1     4755.22     4593.79     55.57 o 
  -9   1   1     6395.05     6164.94     59.91 o 
  -7   1   1     4547.14     4354.17     51.23 o 
  -5   1   1     2510.01     2595.93     37.20 o 
  -3   1   1      359.92      323.63      8.45 o 
  -1   1   1     7374.18     7572.81     80.75 o 
   1   1   1    17407.45    17591.45    122.50 o 
   3   1   1    15894.44    16587.64     75.98 o 
   5   1   1    34625.15    36186.47    144.64 o 
   7   1   1    19183.13    19596.06    109.71 o 
   9   1   1     3635.44     3624.83     38.67 o 
  11   1   1        7.44       -1.58      5.46 o 
  13   1   1       12.49        9.92      7.97 o 
 -14   2   1       19.69       33.70      9.86 o 
 -12   2   1     1716.69     1612.77     29.73 o 
 -10   2   1      136.55      123.00     11.26 o 
  -8   2   1      328.47      257.69     11.93 o 
  -6   2   1     4747.89     4822.42     44.30 o 
  -4   2   1      147.92       78.02      5.00 o 
  -2   2   1    26106.03    27773.58    142.03 o 
   0   2   1    25359.81    27337.96    165.72 o 
   2   2   1     9031.36     9338.26     77.87 o 
   4   2   1     2898.27     2665.34     27.35 o 
   6   2   1     7852.24     8079.13     55.92 o 
   8   2   1     2888.66     2808.01     32.14 o 
  10   2   1       76.04       52.99      7.46 o 
  12   2   1      293.40      319.71     15.30 o 
 -13   3   1      197.14      197.36     17.78 o 
 -11   3   1     3475.94     3392.88     41.94 o 
  -9   3   1      648.09      626.01     24.75 o 
  -7   3   1     2122.54     2102.51     26.23 o 
  -5   3   1       65.99      138.60      6.55 o 
  -3   3   1     1122.85     1359.18     18.11 o 
  -1   3   1     1418.11     1665.92     16.80 o 
   1   3   1      794.50      744.27     12.17 o 
   3   3   1      175.71      206.69     10.20 o 
   5   3   1     9252.60     9576.45     70.38 o 
   7   3   1     4490.55     4426.54     46.15 o 
   9   3   1      607.76      588.90     16.38 o 
  11   3   1      227.41      233.60     13.18 o 
  13   3   1       39.09       49.10     12.28 o 
 -12   4   1     1425.26     1471.38     29.78 o 
 -10   4   1     2997.20     2866.93     37.64 o 
  -8   4   1     7087.70     6993.85     68.46 o 
  -6   4   1     5957.57     6066.27     54.90 o 
  -4   4   1       77.55      103.71      6.75 o 
  -2   4   1     4402.21     4859.61     36.59 o 
   0   4   1     3618.70     3641.25     29.74 o 
   2   4   1    16137.87    16102.80    122.28 o 
   4   4   1    25314.62    25233.05    151.24 o 
   6   4   1    13281.62    13472.86     96.45 o 
   8   4   1     1917.91     1915.39     31.50 o 
  10   4   1     1355.67     1448.50     30.45 o 
  12   4   1      512.47      526.13     33.79 o 
 -11   5   1       38.07       28.27      9.29 o 
  -9   5   1      921.25      865.07     37.67 o 
  -7   5   1        4.04        9.61      5.83 o 
  -5   5   1      136.76      150.31      9.34 o 
  -3   5   1       69.49       75.49     12.50 o 
  -1   5   1     1036.12     1081.56     21.47 o 
   1   5   1     1274.26     1454.25     19.36 o 
   3   5   1        7.23       13.90      4.33 o 
   5   5   1       73.80       74.59      7.58 o 
   7   5   1      352.95      327.47     14.27 o 
   9   5   1       27.00       20.35      6.96 o 
  11   5   1      178.70      187.12     22.21 o 
 -12   6   1      868.17      965.18     36.53 o 
 -10   6   1     2479.13     2525.28     42.68 o 
  -8   6   1     3903.50     3791.59     48.80 o 
  -6   6   1     2949.73     2960.38     39.69 o 
  -4   6   1        9.10       13.15      4.47 o 
  -2   6   1       58.37       65.10      6.13 o 
   0   6   1      783.32      751.00     15.09 o 
   2   6   1     2760.16     2619.52     60.84 o 
   4   6   1     6492.04     6475.04     59.62 o 
   6   6   1     6154.14     6060.75     66.72 o 
   8   6   1      143.55      169.97     12.36 o 
  10   6   1      843.91      861.95     44.50 o 
 -11   7   1      211.13      192.26     29.72 o 
  -9   7   1       48.35       51.56     10.08 o 
  -7   7   1      743.04      739.33     21.98 o 
  -5   7   1      141.60      183.88     11.28 o 
  -3   7   1      185.20      201.28     11.39 o 
  -1   7   1     2736.81     2642.04     31.18 o 
   1   7   1     1039.01     1030.31     19.17 o 
   3   7   1      243.89      238.51     10.90 o 
   5   7   1     4366.88     4158.40     63.23 o 
   7   7   1     1130.63     1018.56     32.68 o 
   9   7   1        8.67       17.18     10.87 o 
  -8   8   1      476.47      512.79     37.34 o 
  -6   8   1      564.34      560.70     18.10 o 
  -4   8   1        0.98       -1.40      5.26 o 
  -2   8   1     1754.53     1718.72     26.97 o 
   0   8   1        0.55        6.20      4.99 o 
   2   8   1      175.66      183.24     13.95 o 
   4   8   1      115.33       95.29     10.70 o 
   6   8   1        1.66        3.52      9.44 o 
   8   8   1      466.76      471.76     25.83 o 
  -7   9   1     1378.05     1444.72     43.44 o 
  -5   9   1      671.56      687.97     27.05 o 
  -3   9   1      509.39      482.27     19.69 o 
  -1   9   1      955.36      873.79     29.94 o 
   1   9   1      814.55      733.37     22.81 o 
   3   9   1     1616.82     1653.24     34.27 o 
   5   9   1     1253.74     1342.56     32.52 o 
   7   9   1     1308.64     1368.69     35.08 o 
  -4  10   1        5.09       10.76     14.94 o 
  -2  10   1      243.77      219.32     33.61 o 
   0  10   1      361.77      307.71     28.02 o 
   2  10   1        5.92      -11.86      7.91 o 
   4  10   1        1.78       -1.73      8.03 o 
 -14   0   2      553.40      475.03     39.07 o 
 -12   0   2      991.38      964.75     46.75 o 
 -10   0   2       14.98       22.77     12.80 o 
  -8   0   2     1260.82     1121.63     49.31 o 
  -6   0   2    15789.01    15892.33    133.80 o 
  -4   0   2    49362.87    50896.84    399.57 o 
  -2   0   2      126.10      167.08      8.72 o 
   0   0   2     4814.79     5260.43     57.25 o 
   2   0   2     1293.93     1319.98     17.42 o 
   4   0   2     3335.64     3131.57     60.56 o 
   6   0   2    10575.72    10793.72     94.92 o 
   8   0   2     5754.24     5593.24     81.22 o 
  10   0   2     6030.39     5816.75     75.67 o 
  12   0   2     5292.73     5009.13     62.58 o 
  14   0   2      309.52      285.31     26.27 o 
 -13   1   2      418.27      443.29     25.57 o 
 -11   1   2      644.06      614.07     20.40 o 
  -9   1   2      832.81      901.27     21.06 o 
  -7   1   2        6.38       24.00      3.61 o 
  -5   1   2       86.92      155.83      5.68 o 
  -3   1   2     1374.32     1418.62     16.27 o 
  -1   1   2     1247.28     1242.38     16.80 o 
   1   1   2      552.22      656.94      7.14 o 
   3   1   2      106.62      150.61      5.13 o 
   5   1   2      443.07      451.77      9.26 o 
   7   1   2      411.96      503.65     11.81 o 
   9   1   2     2561.25     2486.45     31.32 o 
  11   1   2      796.58      757.24     19.84 o 
  13   1   2       88.71       74.14     10.77 o 
 -14   2   2      122.40      107.79     14.91 o 
 -12   2   2       28.19       36.57      9.53 o 
 -10   2   2      197.82      167.94     15.78 o 
  -8   2   2     1095.95     1070.41     21.69 o 
  -6   2   2     9688.97     9480.73     69.96 o 
  -4   2   2     1914.60     1520.29     18.86 o 
  -2   2   2    12916.11    13668.36     82.73 o 
   0   2   2     3522.36     3617.57     42.66 o 
   2   2   2     8269.70     8625.14     56.00 o 
   4   2   2      723.35      747.34     13.75 o 
   6   2   2     1622.21     1614.03     24.14 o 
   8   2   2     1533.74     1486.06     23.37 o 
  10   2   2     2126.11     2174.07     31.83 o 
  12   2   2     1862.43     1894.10     32.98 o 
 -13   3   2      302.95      292.30     18.91 o 
 -11   3   2      233.55      213.56     13.19 o 
  -9   3   2      311.35      327.85     14.75 o 
  -7   3   2     4829.63     4632.15     40.89 o 
  -5   3   2     2097.31     1721.97     20.36 o 
  -3   3   2      837.02      799.42     11.82 o 
  -1   3   2    13800.10    14313.77     78.20 o 
   1   3   2       25.63       21.78      2.87 o 
   3   3   2      497.96      569.63     11.69 o 
   5   3   2     1468.56     1427.23     21.96 o 
   7   3   2     3166.16     3027.48     37.35 o 
   9   3   2     5093.09     4935.76     54.83 o 
  11   3   2     3198.57     3119.84     46.81 o 
  13   3   2     1028.47     1030.81     44.08 o 
 -12   4   2      432.57      465.54     21.42 o 
 -10   4   2       30.30       36.70      7.45 o 
  -8   4   2       68.30       68.02     11.94 o 
  -6   4   2      599.46      574.40     26.36 o 
  -4   4   2      940.59      879.75     19.32 o 
  -2   4   2      594.16      621.31     11.55 o 
   0   4   2      945.96      911.76     13.40 o 
   2   4   2     2571.42     2606.06     28.70 o 
   4   4   2     3282.76     3206.30     34.28 o 
   6   4   2      129.33      122.01     10.26 o 
   8   4   2      752.36      798.24     20.80 o 
  10   4   2       90.65      117.95     11.79 o 
  12   4   2       22.66       23.99     18.70 o 
 -11   5   2      489.07      463.47     25.15 o 
  -9   5   2      565.26      580.29     19.57 o 
  -7   5   2     6670.69     6680.04     71.60 o 
  -5   5   2     6341.32     6304.74     56.55 o 
  -3   5   2     2325.84     2160.61     27.87 o 
  -1   5   2     9300.80     8947.45     58.77 o 
   1   5   2     7727.09     7209.32     58.50 o 
   3   5   2     3351.87     3570.24     37.83 o 
   5   5   2     2164.06     2233.19     31.10 o 
   7   5   2     6400.62     6429.75     62.87 o 
   9   5   2      874.70      885.00     41.66 o 
  11   5   2     4445.93     4431.85     74.79 o 
 -10   6   2        6.14       12.09     10.68 o 
  -8   6   2      546.23      491.55     18.38 o 
  -6   6   2       38.87       46.09      7.79 o 
  -4   6   2      420.00      468.76     13.14 o 
  -2   6   2     1244.37     1279.12     20.00 o 
   0   6   2      667.44      694.50     14.50 o 
   2   6   2       71.34      113.88      9.28 o 
   4   6   2      891.54      854.20     19.65 o 
   6   6   2     3824.25     3911.16     61.29 o 
   8   6   2       27.25       26.56     10.02 o 
  10   6   2      724.72      640.48     29.29 o 
  -9   7   2       90.61       66.10     18.20 o 
  -7   7   2     1365.71     1419.59     29.49 o 
  -5   7   2     1404.99     1437.31     24.52 o 
  -3   7   2     1401.53     1406.21     33.28 o 
  -1   7   2     1037.04     1004.03     18.98 o 
   1   7   2      264.48      247.19     12.87 o 
   3   7   2       62.56       66.98      8.90 o 
   5   7   2      559.50      568.65     24.17 o 
   7   7   2        3.10        4.48      9.85 o 
   9   7   2     1134.71     1146.15     38.43 o 
  -8   8   2      347.70      356.24     25.71 o 
  -6   8   2     3156.92     3238.86     48.02 o 
  -4   8   2      873.56      932.28     21.04 o 
  -2   8   2     1870.65     1821.05     33.01 o 
   0   8   2     1942.91     1858.51     33.25 o 
   2   8   2      456.09      442.91     23.91 o 
   4   8   2      608.32      642.43     29.06 o 
   6   8   2     2411.16     2388.10     52.11 o 
   8   8   2      907.09      960.12     35.68 o 
  -7   9   2       45.63        7.42     16.71 o 
  -5   9   2      320.28      329.64     26.87 o 
  -3   9   2      264.28      243.71     18.29 o 
  -1   9   2      217.52      225.97     14.69 o 
   1   9   2      154.55      164.72     13.23 o 
   3   9   2      292.82      304.07     17.71 o 
   5   9   2      735.71      728.02     26.05 o 
   7   9   2      388.58      355.50     25.07 o 
  -4  10   2     2690.69     2961.12     90.42 o 
  -2  10   2      395.36      348.05     43.96 o 
   0  10   2      667.10      617.43     22.90 o 
   2  10   2      117.75       93.50     12.46 o 
   4  10   2      368.14      353.89     19.89 o 
 -13   1   3     4526.98     4601.15     76.43 o 
 -11   1   3      374.83      370.30     16.87 o 
  -9   1   3      547.01      563.90     17.19 o 
  -7   1   3     2092.06     2145.77     19.58 o 
  -5   1   3       76.28      128.90      4.83 o 
  -3   1   3      389.59      351.63      8.61 o 
  -1   1   3    32113.79    33222.89    156.57 o 
   1   1   3    12349.19    11420.91     53.66 o 
   3   1   3    20892.98    20761.31     79.15 o 
   5   1   3    13834.22    14108.06     70.41 o 
   7   1   3      511.63      579.54     17.85 o 
   9   1   3      266.65      281.06     10.77 o 
  11   1   3     4503.51     4337.45     39.63 o 
  13   1   3     1823.42     1696.57     29.40 o 
 -14   2   3      432.80      455.23     40.06 o 
 -12   2   3     2239.41     2289.18     51.23 o 
 -10   2   3      157.60      177.08     12.12 o 
  -8   2   3       16.15       11.54      5.40 o 
  -6   2   3      185.12      298.28     18.21 o 
  -4   2   3      160.79      150.30      5.67 o 
  -2   2   3      242.61      225.85      7.76 o 
   0   2   3     9874.75     9658.55     96.66 o 
   2   2   3     1635.74     1735.63     17.82 o 
   4   2   3     3136.13     3089.87     30.81 o 
   6   2   3     1485.77     1413.01     16.32 o 
   8   2   3       29.23       24.54      6.11 o 
  10   2   3      248.06      249.79     14.26 o 
  12   2   3     2238.19     2159.50     40.50 o 
 -13   3   3        2.45       26.65     10.51 o 
 -11   3   3      338.35      404.29     18.43 o 
  -9   3   3      864.40      823.55     21.11 o 
  -7   3   3       79.34       60.49      7.14 o 
  -5   3   3      229.07      208.69      8.72 o 
  -3   3   3      465.44      570.64      9.09 o 
  -1   3   3      273.44      304.59      6.91 o 
   1   3   3    22310.54    22757.81    179.06 o 
   3   3   3     1034.02     1068.35     15.95 o 
   5   3   3      472.59      570.91     14.18 o 
   7   3   3      523.96      517.64     20.28 o 
   9   3   3      319.20      344.31     15.38 o 
  11   3   3        3.22       10.45      7.86 o 
  13   3   3      823.04      827.70     34.91 o 
 -12   4   3     2410.67     2409.63     45.79 o 
 -10   4   3      601.00      630.92     21.56 o 
  -8   4   3      902.03      901.49     18.63 o 
  -6   4   3      968.07     1040.40     17.60 o 
  -4   4   3      125.75      182.35      8.40 o 
  -2   4   3    21726.96    21988.91    114.13 o 
   0   4   3    16188.67    15746.46    108.47 o 
   2   4   3     3964.22     3764.79     34.49 o 
   4   4   3     5269.80     5265.73     46.93 o 
   6   4   3     3899.32     3927.23     42.97 o 
   8   4   3      494.69      496.08     32.43 o 
  10   4   3     1634.04     1514.93     53.41 o 
  12   4   3      931.35      870.05     87.41 o 
 -11   5   3      297.16      286.28     18.02 o 
  -9   5   3      229.90      210.01     25.33 o 
  -7   5   3      620.82      707.67     19.03 o 
  -5   5   3       96.85       64.78      8.82 o 
  -3   5   3      558.70      639.82     13.27 o 
  -1   5   3       16.24        5.53      3.68 o 
   1   5   3      680.02      691.01     12.90 o 
   3   5   3      788.96      819.58     16.57 o 
   5   5   3      337.29      344.51     18.04 o 
   7   5   3      613.05      625.02     53.90 o 
   9   5   3       98.43      124.40     15.13 o 
  11   5   3      144.61      150.66     21.73 o 
 -10   6   3      276.12      331.78     22.27 o 
  -8   6   3        9.84       13.76      9.82 o 
  -6   6   3        5.53        3.54      5.04 o 
  -4   6   3      744.57      734.88     16.01 o 
  -2   6   3     5857.60     5740.62     46.38 o 
   0   6   3     7880.46     7469.72     77.89 o 
   2   6   3     5795.38     5847.66     72.58 o 
   4   6   3      468.30      506.40     26.27 o 
   6   6   3     1484.17     1674.12     40.14 o 
   8   6   3       77.76       66.29     21.47 o 
  10   6   3      154.95      196.08     19.50 o 
  -9   7   3      206.32      198.25     22.93 o 
  -7   7   3     1357.28     1380.82     30.62 o 
  -5   7   3      182.90      204.19     12.94 o 
  -3   7   3      112.84      110.47      8.19 o 
  -1   7   3      508.00      535.32     17.43 o 
   1   7   3     2350.06     2371.83     49.06 o 
   3   7   3      121.76      134.30     11.04 o 
   5   7   3      482.87      519.92     32.69 o 
   7   7   3     1289.37     1281.19     38.09 o 
   9   7   3       51.28       63.77     14.75 o 
  -8   8   3      628.37      611.43     23.29 o 
  -6   8   3      290.57      306.00     21.45 o 
  -4   8   3      273.01      258.88     18.95 o 
  -2   8   3      364.47      356.99     16.49 o 
   0   8   3     1681.48     1638.80     39.09 o 
   2   8   3      261.96      274.93     19.21 o 
   4   8   3      550.66      566.31     40.70 o 
   6   8   3      209.79      234.41     20.09 o 
   8   8   3        9.40        9.53     11.09 o 
  -7   9   3      522.43      573.21     29.60 o 
  -5   9   3      558.42      630.49     29.12 o 
  -3   9   3      922.40      916.02     33.17 o 
  -1   9   3     3022.17     3008.34     45.82 o 
   1   9   3     1002.43     1068.96     27.65 o 
   3   9   3     2385.72     2361.84     42.06 o 
   5   9   3     1313.85     1293.56     32.95 o 
   7   9   3        7.89       17.95     12.87 o 
  -4  10   3       10.48       16.33     13.42 o 
  -2  10   3       17.18        8.57     11.37 o 
   0  10   3        6.20       10.91      8.97 o 
   2  10   3       21.88       22.64      9.83 o 
   4  10   3       26.09       29.47     12.78 o 
 -14   0   4      300.03      328.16     35.98 o 
 -12   0   4     5205.54     5046.07    109.48 o 
 -10   0   4    12006.30    11753.58    168.87 o 
  -8   0   4    23440.89    23543.46    264.72 o 
  -6   0   4     7992.50     8097.07     92.35 o 
  -4   0   4     5088.75     5220.21     80.67 o 
  -2   0   4       11.12       -0.61      3.89 o 
   0   0   4    17323.07    17254.71    205.15 o 
   2   0   4     8064.01     8154.92     55.18 o 
   4   0   4     9370.43     8667.56     61.10 o 
   6   0   4    24712.30    25255.28    207.69 o 
   8   0   4     9082.28     8722.41     83.86 o 
  10   0   4     1251.19     1236.71     28.10 o 
  12   0   4     3936.05     3665.35     54.09 o 
 -13   1   4      766.85      749.84     32.00 o 
 -11   1   4        2.18        8.17      9.41 o 
  -9   1   4     1298.36     1305.69     32.89 o 
  -7   1   4     1850.51     1894.24     21.89 o 
  -5   1   4      139.59      207.99      7.30 o 
  -3   1   4      140.35      139.38      7.43 o 
  -1   1   4       92.09       77.07      4.48 o 
   1   1   4     2798.68     2939.23     18.04 o 
   3   1   4      387.19      534.06      7.84 o 
   5   1   4     4885.64     5045.78     29.15 o 
   7   1   4      129.64      112.94      6.70 o 
   9   1   4       47.07       39.51      6.04 o 
  11   1   4      731.09      705.23     17.90 o 
  13   1   4       38.90       41.26      8.94 o 
 -12   2   4     1439.48     1429.76     40.57 o 
 -10   2   4     4310.81     4342.71     66.24 o 
  -8   2   4     9161.72     9147.75     80.32 o 
  -6   2   4     7830.21     8191.12     53.64 o 
  -4   2   4     1713.60     1917.91     30.43 o 
  -2   2   4      945.08      973.44     12.89 o 
   0   2   4     3651.72     3726.09     34.11 o 
   2   2   4      319.80      288.09      9.65 o 
   4   2   4    13804.63    14340.89     99.40 o 
   6   2   4     5950.56     5757.55     39.23 o 
   8   2   4     3428.62     3529.49     38.14 o 
  10   2   4     3433.25     3440.08     47.40 o 
  12   2   4       49.38       49.49     14.26 o 
 -13   3   4     1294.57     1419.87     31.08 o 
 -11   3   4     2604.52     2511.82     52.20 o 
  -9   3   4     4630.94     4433.01     65.13 o 
  -7   3   4     8364.87     8516.86     84.59 o 
  -5   3   4     5143.90     5072.58     84.04 o 
  -3   3   4       29.76       22.92      3.97 o 
  -1   3   4     3366.41     3405.75     25.37 o 
   1   3   4      503.54      593.20     17.08 o 
   3   3   4     2458.89     2250.39     44.98 o 
   5   3   4    14925.04    14764.15     99.94 o 
   7   3   4     3314.85     3175.25     39.39 o 
   9   3   4     1406.73     1457.64     29.35 o 
  11   3   4      759.64      773.39     31.65 o 
 -12   4   4       19.19       34.03     11.02 o 
 -10   4   4       46.17       63.88     12.85 o 
  -8   4   4     1128.87     1100.58     24.90 o 
  -6   4   4       12.28       17.52      7.35 o 
  -4   4   4      640.61      563.37     12.01 o 
  -2   4   4      232.58      253.61      7.71 o 
   0   4   4      508.90      424.25     15.16 o 
   2   4   4     4797.49     5166.61     79.11 o 
   4   4   4      534.81      509.17     14.10 o 
   6   4   4     1481.50     1458.79     44.58 o 
   8   4   4      426.86      449.57     22.41 o 
  10   4   4      692.74      667.18     29.27 o 
  12   4   4      252.88      249.45     22.55 o 
 -11   5   4     2671.80     2919.35     65.32 o 
  -9   5   4     3340.22     3355.68     47.57 o 
  -7   5   4     8829.68     8955.33     96.38 o 
  -5   5   4     3558.68     3660.12     42.83 o 
  -3   5   4     2821.68     2791.55     28.29 o 
  -1   5   4       13.51        7.00      3.24 o 
   1   5   4     3294.32     3163.36     48.10 o 
   3   5   4     6887.56     6672.13     77.85 o 
   5   5   4     8558.27     8240.89    169.58 o 
   7   5   4     8022.68     8190.53    208.02 o 
   9   5   4     1598.27     1648.29     43.04 o 
  11   5   4      894.68      866.89     35.40 o 
 -10   6   4       22.47       11.01     23.45 o 
  -8   6   4     1168.07     1144.65     33.52 o 
  -6   6   4      559.25      574.62     18.82 o 
  -4   6   4      220.10      236.73     12.16 o 
  -2   6   4     1304.96     1243.01     24.01 o 
   0   6   4      204.99      189.90     15.73 o 
   2   6   4       11.36       13.91      7.08 o 
   4   6   4       11.20        2.65      6.93 o 
   6   6   4       62.22       63.78     12.06 o 
   8   6   4      204.69      197.84     18.78 o 
  10   6   4      696.19      685.16     31.64 o 
  -9   7   4      735.03      751.47     25.00 o 
  -7   7   4     1017.49      976.94     26.32 o 
  -5   7   4      294.10      301.48     19.74 o 
  -3   7   4       10.43        7.52      7.15 o 
  -1   7   4      402.00      420.67     15.83 o 
   1   7   4       17.31       10.11      5.77 o 
   3   7   4     2496.33     2472.31     48.89 o 
   5   7   4     5761.58     5907.29     92.01 o 
   7   7   4      873.80      846.44     32.48 o 
   9   7   4      584.27      630.36     52.52 o 
  -8   8   4     1217.38     1301.66     41.75 o 
  -6   8   4     1232.24     1242.52     65.03 o 
  -4   8   4      232.19      247.42     24.76 o 
  -2   8   4      825.94      836.79     31.47 o 
   0   8   4      664.61      622.64     20.28 o 
   2   8   4      575.20      575.40     20.40 o 
   4   8   4     1573.31     1581.29     45.63 o 
   6   8   4      730.36      822.72     33.13 o 
   8   8   4      406.29      483.33     29.07 o 
  -7   9   4       58.82       69.70     15.91 o 
  -5   9   4       16.38       14.04     11.14 o 
  -3   9   4        5.73        4.86      9.94 o 
  -1   9   4       95.66       80.85     19.04 o 
   1   9   4       68.37       55.03     14.18 o 
   3   9   4      241.67      247.92     16.33 o 
   5   9   4      515.00      483.81     22.29 o 
  -4  10   4      388.98      357.87     32.85 o 
  -2  10   4      125.98       97.00     16.12 o 
   0  10   4      847.23      775.60     38.10 o 
   2  10   4      402.55      426.63     22.45 o 
 -13   1   5      807.39      772.44     32.60 o 
 -11   1   5       67.84       79.72     13.13 o 
  -9   1   5     3810.48     3720.66     57.48 o 
  -7   1   5    11933.77    11648.91     73.27 o 
  -5   1   5    14103.45    14159.20     82.20 o 
  -3   1   5    36943.81    37515.74    162.54 o 
  -1   1   5    44477.04    44638.67    188.88 o 
   1   1   5       52.68      119.13      3.93 o 
   3   1   5      958.43     1175.14     12.91 o 
   5   1   5     1302.21     1317.93     16.79 o 
   7   1   5     1276.03     1294.44     19.01 o 
   9   1   5     3269.33     3190.35     34.03 o 
  11   1   5     3261.14     3207.20     42.03 o 
  13   1   5     1065.08     1133.93     43.30 o 
 -12   2   5       75.06       49.16     13.27 o 
 -10   2   5      346.28      332.77     20.20 o 
  -8   2   5     3386.68     3364.67     40.36 o 
  -6   2   5     2219.22     2105.84     24.63 o 
  -4   2   5     9923.28     9997.66     62.30 o 
  -2   2   5     3146.53     2957.75     25.33 o 
   0   2   5     1649.09     1524.29     21.11 o 
   2   2   5       10.04       11.68      3.39 o 
   4   2   5        8.83       15.01      2.98 o 
   6   2   5       62.25       61.68      4.62 o 
   8   2   5     1242.73     1228.26     19.79 o 
  10   2   5       41.67       54.97     10.21 o 
  12   2   5     1157.00     1163.70     39.16 o 
 -13   3   5        9.41        6.05     13.79 o 
 -11   3   5      300.37      303.23     21.67 o 
  -9   3   5        6.11       15.39      9.34 o 
  -7   3   5      613.31      609.49     37.14 o 
  -5   3   5     5193.99     5173.98     67.14 o 
  -3   3   5     7244.14     6973.58     59.20 o 
  -1   3   5      516.93      446.40      9.63 o 
   1   3   5      219.96      248.60     12.84 o 
   3   3   5      565.45      575.71     27.74 o 
   5   3   5      226.23      247.22     16.92 o 
   7   3   5      443.83      450.55     20.83 o 
   9   3   5     1244.33     1275.61     36.69 o 
  11   3   5      751.74      778.52     36.75 o 
 -12   4   5      361.36      405.24     21.74 o 
 -10   4   5      128.51      156.89     13.18 o 
  -8   4   5     5569.86     5287.60     57.72 o 
  -6   4   5    15324.89    15804.84    111.73 o 
  -4   4   5     7586.56     7576.55     53.84 o 
  -2   4   5    17672.27    17163.03     92.79 o 
   0   4   5     4929.74     4605.20     78.12 o 
   2   4   5      121.87       94.59      9.83 o 
   4   4   5     2865.63     2765.92     46.44 o 
   6   4   5      696.96      716.33     25.80 o 
   8   4   5       37.54       22.69      9.85 o 
  10   4   5     5525.25     5569.38     92.32 o 
  12   4   5     1592.54     1691.84     49.45 o 
 -11   5   5        4.38       23.20     10.00 o 
  -9   5   5      242.51      244.82     14.96 o 
  -7   5   5       10.17       11.83      5.89 o 
  -5   5   5       28.23       27.11      6.14 o 
  -3   5   5        4.00       19.60      4.89 o 
  -1   5   5       15.32       18.27      4.71 o 
   1   5   5       34.78       45.29      8.61 o 
   3   5   5      178.10      187.62     18.13 o 
   5   5   5        0.50        3.97      7.30 o 
   7   5   5      122.79      144.19     18.36 o 
   9   5   5        2.81       -1.36      9.19 o 
  11   5   5       14.84       -9.58     11.66 o 
 -10   6   5        4.03        2.02     13.37 o 
  -8   6   5     1651.70     1697.59     33.82 o 
  -6   6   5     5534.74     5663.62     60.77 o 
  -4   6   5     3476.78     3475.58     69.52 o 
  -2   6   5     5817.42     5490.38     72.63 o 
   0   6   5      761.47      721.43     18.80 o 
   2   6   5      589.19      603.64     23.90 o 
   4   6   5      289.17      294.66     26.09 o 
   6   6   5      588.13      536.43     31.52 o 
   8   6   5      230.92      220.01     19.74 o 
  10   6   5     2290.13     2504.98     59.33 o 
  -9   7   5        3.47        7.54     10.58 o 
  -7   7   5     1465.12     1469.65     41.55 o 
  -5   7   5      409.50      387.24     37.63 o 
  -3   7   5     1915.91     1858.42     42.64 o 
  -1   7   5      917.05      885.72     29.24 o 
   1   7   5      318.10      280.64     14.12 o 
   3   7   5      261.68      259.16     18.43 o 
   5   7   5      203.68      227.62     19.06 o 
   7   7   5      115.36      101.73     15.91 o 
   9   7   5      202.83      241.28     45.00 o 
  -8   8   5       14.28       15.68     12.44 o 
  -6   8   5      146.08      149.64     17.84 o 
  -4   8   5     1074.59     1110.94     35.94 o 
  -2   8   5        4.02        8.42      9.09 o 
   0   8   5      376.85      350.07     34.18 o 
   2   8   5       28.92       21.11      7.50 o 
   4   8   5        1.91        8.81      9.20 o 
   6   8   5        2.60        4.53     10.40 o 
   8   8   5      555.99      571.63     31.20 o 
  -5   9   5      902.36      974.29     36.51 o 
  -3   9   5      942.55     1003.87     35.96 o 
  -1   9   5     3211.94     3094.27     60.77 o 
   1   9   5      231.72      257.92     26.56 o 
   3   9   5       73.83       88.40     12.43 o 
   5   9   5     1193.80     1102.69     38.69 o 
  -2  10   5       12.66       14.33     12.13 o 
   0  10   5       84.44      101.11     26.74 o 
   2  10   5        6.65       13.53     12.33 o 
 -12   0   6     1472.50     1489.91     59.02 o 
 -10   0   6      210.68      144.00     21.78 o 
  -8   0   6     2460.66     2438.68     39.97 o 
  -6   0   6       22.20       30.64      6.69 o 
  -4   0   6     4905.75     4904.17     40.60 o 
  -2   0   6    24731.56    24776.17    180.13 o 
   0   0   6    13297.42    12861.64     81.77 o 
   2   0   6    18157.19    17293.15    107.63 o 
   4   0   6    14258.20    13705.11     92.83 o 
   6   0   6       11.00        2.56      5.18 o 
   8   0   6      342.16      323.81     22.96 o 
  10   0   6      454.41      439.38     27.08 o 
  12   0   6      161.29      119.20     43.27 o 
 -13   1   6      607.36      604.51     30.14 o 
 -11   1   6      269.92      202.43     18.23 o 
  -9   1   6       35.79       44.94     10.51 o 
  -7   1   6     1232.91     1293.47     19.99 o 
  -5   1   6      807.95      914.42     20.17 o 
  -3   1   6        6.11       12.26      2.82 o 
  -1   1   6     9744.93     9944.55     52.77 o 
   1   1   6       30.20       38.10      3.14 o 
   3   1   6     1049.55     1065.00     13.26 o 
   5   1   6      123.00      116.67      5.72 o 
   7   1   6       89.60       89.84      7.69 o 
   9   1   6       32.89       12.28      6.12 o 
  11   1   6       47.77       35.76     10.17 o 
 -12   2   6      883.70      982.67     35.36 o 
 -10   2   6      124.94      180.59     16.79 o 
  -8   2   6       51.60       39.18      6.28 o 
  -6   2   6       19.16       19.79      4.74 o 
  -4   2   6      252.44      243.54      8.13 o 
  -2   2   6     5327.21     5184.80     42.64 o 
   0   2   6     8694.15     8238.26     55.10 o 
   2   2   6     1428.43     1144.93     15.14 o 
   4   2   6     6476.37     6369.51     38.27 o 
   6   2   6      695.27      652.64     22.77 o 
   8   2   6     1936.73     1910.20     34.70 o 
  10   2   6       56.66       44.46      9.71 o 
  12   2   6       15.07       -2.34     11.12 o 
 -13   3   6     1005.43      981.80     37.57 o 
 -11   3   6       89.82       87.09     16.66 o 
  -9   3   6     1920.53     1947.03     47.90 o 
  -7   3   6      480.77      477.51     16.09 o 
  -5   3   6       18.97       12.88      4.44 o 
  -3   3   6     2888.61     2729.14     34.14 o 
  -1   3   6    17023.65    16631.99    192.83 o 
   1   3   6     8602.04     8285.97     67.70 o 
   3   3   6     5254.23     5022.09     62.54 o 
   5   3   6     2882.28     2749.16     36.23 o 
   7   3   6      574.82      523.80     25.04 o 
   9   3   6      137.31      109.01     20.19 o 
  11   3   6      271.54      216.66     34.50 o 
 -12   4   6      549.77      499.51     23.17 o 
 -10   4   6       27.60       20.87     11.41 o 
  -8   4   6      960.49      955.25     29.47 o 
  -6   4   6      225.16      210.21     18.35 o 
  -4   4   6      838.82      873.96     15.49 o 
  -2   4   6       94.36       85.09      9.81 o 
   0   4   6      294.73      360.41     16.21 o 
   2   4   6      689.28      671.34     22.19 o 
   4   4   6        7.90        9.57      6.61 o 
   6   4   6      137.06      147.93     31.26 o 
   8   4   6      683.27      698.63     28.24 o 
  10   4   6      145.08      154.17     18.58 o 
 -11   5   6     2412.93     2499.19     45.64 o 
  -9   5   6      473.60      557.08     20.45 o 
  -7   5   6      340.84      393.51     13.96 o 
  -5   5   6        8.16       13.91      5.74 o 
  -3   5   6     4991.15     4960.83     66.94 o 
  -1   5   6     5080.82     4697.96     63.34 o 
   1   5   6    10000.27     9524.37     99.79 o 
   3   5   6     8079.17     7744.95     89.70 o 
   5   5   6      520.65      540.13     23.76 o 
   7   5   6      101.45      149.16     16.12 o 
   9   5   6       14.46       28.61     25.10 o 
 -10   6   6        3.90       16.27     12.70 o 
  -8   6   6      489.29      495.91     25.46 o 
  -6   6   6      831.85      823.25     29.63 o 
  -4   6   6       50.36       55.30     19.06 o 
  -2   6   6     3677.78     3605.25     58.27 o 
   0   6   6      156.71      163.73     16.61 o 
   2   6   6      298.04      312.71     18.70 o 
   4   6   6      630.35      618.97     44.40 o 
   6   6   6      608.12      575.39     49.67 o 
   8   6   6       92.51       82.85     15.54 o 
  10   6   6      354.25      383.72     27.29 o 
  -9   7   6       18.78       18.63     11.55 o 
  -7   7   6       41.98       24.32     11.54 o 
  -5   7   6      112.79      122.07     33.77 o 
  -3   7   6      327.89      351.55     21.16 o 
  -1   7   6     1783.37     1623.40     39.91 o 
   1   7   6     1913.15     1866.15     56.26 o 
   3   7   6      223.77      201.18     42.30 o 
   5   7   6      294.73      385.31     44.94 o 
   7   7   6       35.13       58.97     18.93 o 
  -8   8   6      353.61      376.02     26.34 o 
  -6   8   6      411.75      452.87     61.47 o 
  -4   8   6      855.93      863.34     32.99 o 
  -2   8   6     1557.25     1615.98     54.95 o 
   0   8   6     1685.70     1498.94     41.30 o 
   2   8   6     1225.98     1206.05     37.43 o 
   4   8   6     1357.60     1381.17     41.35 o 
   6   8   6      756.43      745.45     52.73 o 
  -5   9   6      434.89      489.96     28.19 o 
  -3   9   6      304.05      258.56     23.79 o 
  -1   9   6        0.01       -4.63      9.93 o 
   1   9   6       24.48       33.67     11.92 o 
   3   9   6        8.59       -3.17      9.99 o 
   5   9   6      213.29      187.45     22.43 o 
 -13   1   7      833.97      840.12     35.44 o 
 -11   1   7      282.14      264.07     20.55 o 
  -9   1   7     3399.05     3269.55     55.63 o 
  -7   1   7     9653.37     9554.77     82.20 o 
  -5   1   7     2241.52     2116.52     21.91 o 
  -3   1   7      210.53      228.69      7.00 o 
  -1   1   7     1207.78     1200.39     18.46 o 
   1   1   7      525.17      545.75      8.88 o 
   3   1   7     9208.06     9317.42     49.66 o 
   5   1   7    14729.49    15124.47     74.49 o 
   7   1   7     3253.99     3060.37     42.31 o 
   9   1   7     1870.97     1895.25     36.30 o 
  11   1   7     1002.44      990.26     29.72 o 
 -12   2   7      110.86       85.74     16.07 o 
 -10   2   7      161.97      140.94     16.52 o 
  -8   2   7     1388.96     1433.91     23.26 o 
  -6   2   7      322.88      264.37      9.61 o 
  -4   2   7      760.87      699.80     14.66 o 
  -2   2   7      259.11      238.32      7.34 o 
   0   2   7      766.30      835.73     15.28 o 
   2   2   7      797.40      787.24     13.30 o 
   4   2   7     4470.61     4545.51     36.40 o 
   6   2   7      502.08      476.37     14.50 o 
   8   2   7     2913.11     2864.00     54.04 o 
  10   2   7      261.39      259.28     17.10 o 
 -11   3   7      267.43      260.27     21.20 o 
  -9   3   7     2235.60     2347.75     50.05 o 
  -7   3   7      469.29      464.88     12.45 o 
  -5   3   7      109.76      109.56      6.82 o 
  -3   3   7      523.09      514.08     16.22 o 
  -1   3   7     4758.30     4629.04     47.42 o 
   1   3   7      289.44      269.37     15.75 o 
   3   3   7     2363.15     2409.00     29.48 o 
   5   3   7     1101.52     1072.18     23.33 o 
   7   3   7      823.56      863.21     29.97 o 
   9   3   7      694.45      704.10     45.23 o 
  11   3   7       47.30       43.33     13.88 o 
 -12   4   7      542.63      566.25     30.07 o 
 -10   4   7     2031.65     1985.08     70.52 o 
  -8   4   7     4197.39     4130.02     65.11 o 
  -6   4   7     1805.26     1780.65     39.06 o 
  -4   4   7      599.97      609.87     18.80 o 
  -2   4   7     4330.97     4380.80     49.32 o 
   0   4   7     1043.60     1019.61     22.88 o 
   2   4   7      970.47      974.83     27.37 o 
   4   4   7     6554.34     6400.37     80.26 o 
   6   4   7     8314.39     8229.74     99.06 o 
   8   4   7     1172.23     1231.95     37.93 o 
  10   4   7     1823.94     1806.27     49.51 o 
 -11   5   7      129.51      128.98     15.09 o 
  -9   5   7       23.80       35.78     10.50 o 
  -7   5   7       25.13       25.79     12.64 o 
  -5   5   7        5.58        8.60      7.86 o 
  -3   5   7     1700.36     1598.27     42.65 o 
  -1   5   7     1152.54     1128.88     56.18 o 
   1   5   7      349.07      377.68     19.32 o 
   3   5   7      357.21      375.84     38.10 o 
   5   5   7      118.59       93.34     13.66 o 
   7   5   7       30.90       37.68     11.65 o 
   9   5   7        0.17        3.25     10.63 o 
 -10   6   7     1693.26     1760.36     48.57 o 
  -8   6   7     2194.42     2165.01     72.13 o 
  -6   6   7      652.71      697.20     28.19 o 
  -4   6   7       71.10       81.64     12.85 o 
  -2   6   7      878.20      897.72     29.50 o 
   0   6   7      162.96      173.91     22.80 o 
   2   6   7      275.73      278.08     18.82 o 
   4   6   7     1811.57     1857.43     44.90 o 
   6   6   7     2606.89     2800.51     58.40 o 
   8   6   7     1752.00     1868.08     50.69 o 
  -9   7   7      551.16      516.22     28.53 o 
  -7   7   7      631.60      694.84     37.95 o 
  -5   7   7       52.27       60.82     22.17 o 
  -3   7   7     2380.08     2319.80     50.24 o 
  -1   7   7      514.32      483.15     23.84 o 
   1   7   7      197.00      202.05     17.72 o 
   3   7   7     1965.21     1884.97     72.29 o 
   5   7   7     1010.57     1049.10     37.21 o 
   7   7   7      314.34      384.13     26.59 o 
  -6   8   7       16.08       28.85     12.71 o 
  -4   8   7        6.88        7.58     10.32 o 
  -2   8   7     1263.85     1114.05     36.75 o 
   0   8   7       70.88       82.61     16.53 o 
   2   8   7      122.85       99.78     15.51 o 
   4   8   7        9.78       19.37     14.62 o 
   6   8   7      115.54      134.31     19.37 o 
  -5   9   7      936.73     1003.31     38.58 o 
  -3   9   7      137.95      135.74     34.21 o 
  -1   9   7      392.09      412.38     26.29 o 
   1   9   7      395.80      387.19     25.74 o 
   3   9   7      567.86      537.69     29.56 o 
 -12   0   8       11.35       19.69     18.23 o 
 -10   0   8      577.76      601.10     37.76 o 
  -8   0   8     1529.42     1392.79     32.87 o 
  -6   0   8     2521.50     2467.15     42.04 o 
  -4   0   8    16189.35    15750.83    133.77 o 
  -2   0   8    17042.76    15835.90    131.92 o 
   0   0   8     5281.34     4965.39     56.33 o 
   2   0   8     6584.80     6657.02     55.98 o 
   4   0   8     5037.84     5368.96     51.95 o 
   6   0   8      358.98      349.60     18.73 o 
   8   0   8     7663.28     7559.12    133.46 o 
  10   0   8     4914.70     5140.82    116.27 o 
 -11   1   8       51.56       44.38     13.88 o 
  -9   1   8      309.04      264.16     22.20 o 
  -7   1   8        1.61        3.47      5.04 o 
  -5   1   8     1767.42     1851.79     25.01 o 
  -3   1   8        3.66        1.50      3.07 o 
  -1   1   8     1373.71     1285.22     19.09 o 
   1   1   8        2.02        6.51      2.86 o 
   3   1   8      423.97      449.10     12.08 o 
   5   1   8       93.20       92.59      6.96 o 
   7   1   8      217.22      211.08     17.48 o 
   9   1   8      260.38      219.99     15.52 o 
  11   1   8      189.13      154.24     19.54 o 
 -12   2   8       60.62       36.93     14.28 o 
 -10   2   8        3.48      -14.16     10.17 o 
  -8   2   8     1477.95     1390.81     23.84 o 
  -6   2   8     1816.54     1718.00     25.32 o 
  -4   2   8     4581.61     4434.01     35.13 o 
  -2   2   8     8513.63     8271.33     50.77 o 
   0   2   8     5390.61     5094.71     45.47 o 
   2   2   8      615.27      595.96     12.44 o 
   4   2   8       12.67       27.60      9.22 o 
   6   2   8      927.46      944.80     20.50 o 
   8   2   8      510.47      506.95     20.43 o 
  10   2   8     3656.88     3868.51     58.07 o 
 -11   3   8       49.24       19.16     12.65 o 
  -9   3   8      354.41      315.26     18.21 o 
  -7   3   8      298.82      270.36     12.62 o 
  -5   3   8     3424.20     3361.24     37.06 o 
  -3   3   8     9007.16     8739.20     64.92 o 
  -1   3   8     3342.11     3120.00     34.13 o 
   1   3   8     1393.73     1342.53     22.15 o 
   3   3   8     1285.53     1304.08     22.59 o 
   5   3   8     1953.28     2063.17     49.37 o 
   7   3   8     1029.78      982.87     32.94 o 
   9   3   8     1820.01     1845.44     56.39 o 
 -10   4   8      101.34       87.23     23.89 o 
  -8   4   8      336.49      307.96     20.01 o 
  -6   4   8     1431.17     1343.35     28.74 o 
  -4   4   8        9.67       21.52      7.07 o 
  -2   4   8     2926.04     2929.61     40.56 o 
   0   4   8      402.78      400.59     16.06 o 
   2   4   8      383.35      355.36     39.56 o 
   4   4   8      381.98      355.76     16.01 o 
   6   4   8        0.16        4.36     10.05 o 
   8   4   8        6.21       -3.82      8.70 o 
  10   4   8      266.87      274.33     23.82 o 
  -9   5   8      372.72      379.35     18.96 o 
  -7   5   8     2998.84     2992.22     90.34 o 
  -5   5   8     1566.69     1539.66     38.46 o 
  -3   5   8    12845.87    12537.67    211.81 o 
  -1   5   8     6143.02     6020.07     90.16 o 
   1   5   8      117.35      130.44     22.88 o 
   3   5   8     1543.12     1473.63     38.26 o 
   5   5   8      967.71      940.30     32.53 o 
   7   5   8      796.74      812.62     32.76 o 
   9   5   8     2231.32     2411.11     58.93 o 
  -8   6   8       40.65       49.67     13.64 o 
  -6   6   8       11.34       11.33      9.49 o 
  -4   6   8      470.23      469.80     35.39 o 
  -2   6   8      943.56      886.26     30.33 o 
   0   6   8      121.82      119.81     14.49 o 
   2   6   8       91.67       42.48     31.18 o 
   4   6   8      705.70      743.72     30.55 o 
   6   6   8      563.91      545.92     28.21 o 
   8   6   8        5.81       12.02     14.42 o 
  -7   7   8      449.13      467.08     27.06 o 
  -5   7   8     2670.44     2706.30     57.54 o 
  -3   7   8     1941.94     1897.78     46.64 o 
  -1   7   8     1022.36      967.18     33.27 o 
   1   7   8      149.87      177.39     17.73 o 
   3   7   8      113.69      113.29     25.83 o 
   5   7   8       94.91       97.08     16.88 o 
   7   7   8       69.27       72.18     16.70 o 
  -6   8   8      141.13      151.73     32.56 o 
  -4   8   8      680.18      715.28     31.88 o 
  -2   8   8     1781.33     1814.64     57.46 o 
   0   8   8      480.90      497.81     27.02 o 
   2   8   8      518.45      497.70     27.16 o 
   4   8   8      532.22      467.95     27.97 o 
  -3   9   8       94.76      110.36     18.23 o 
  -1   9   8       50.79       61.68     19.14 o 
   1   9   8       35.13       22.04     12.60 o 
 -11   1   9     2669.87     2738.78     66.52 o 
  -9   1   9     2559.58     2578.21     40.34 o 
  -7   1   9      206.44      194.32     17.45 o 
  -5   1   9       12.44       13.61      5.13 o 
  -3   1   9     2867.90     2883.34     43.46 o 
  -1   1   9     8026.91     7831.20     49.28 o 
   1   1   9     6465.01     6143.76     51.67 o 
   3   1   9    11072.17    10926.08     66.41 o 
   5   1   9     3756.93     3728.20     35.53 o 
   7   1   9      674.40      717.37     22.58 o 
   9   1   9      649.42      611.16     28.53 o 
 -12   2   9       56.27       71.43     17.14 o 
 -10   2   9     1278.20     1359.61     39.63 o 
  -8   2   9      411.25      419.85     14.77 o 
  -6   2   9     1409.36     1345.44     23.10 o 
  -4   2   9      713.31      710.32     16.20 o 
  -2   2   9     1016.19      993.27     26.03 o 
   0   2   9       27.31       27.95      5.73 o 
   2   2   9     3096.74     2998.60     29.36 o 
   4   2   9     7843.25     7813.08     55.32 o 
   6   2   9      141.01      107.14      9.84 o 
   8   2   9      557.53      543.98     21.94 o 
  10   2   9      389.66      316.80     24.50 o 
 -11   3   9      344.76      384.20     38.07 o 
  -9   3   9       55.17       60.75     10.59 o 
  -7   3   9      189.75      212.31     13.97 o 
  -5   3   9      957.84      927.98     23.76 o 
  -3   3   9     1163.26     1130.33     21.03 o 
  -1   3   9     2094.57     2080.12     33.74 o 
   1   3   9     3360.55     3371.25     37.63 o 
   3   3   9     1449.51     1411.50     24.68 o 
   5   3   9      511.89      473.41     16.17 o 
   7   3   9       74.30       56.76     12.89 o 
   9   3   9       28.47       26.50     13.19 o 
 -10   4   9      794.71      759.47     47.79 o 
  -8   4   9     1016.81     1033.38     27.83 o 
  -6   4   9      394.06      401.93     18.23 o 
  -4   4   9       60.07       66.64      8.19 o 
  -2   4   9     1667.84     1625.20     36.56 o 
   0   4   9     4566.61     4497.44     46.32 o 
   2   4   9     7587.58     7230.86     72.26 o 
   4   4   9     4033.05     4083.26     52.31 o 
   6   4   9     2474.22     2464.35     53.54 o 
   8   4   9       79.95       98.82     16.43 o 
  -9   5   9      120.16      152.07     18.67 o 
  -7   5   9       10.32       16.91     10.15 o 
  -5   5   9      177.53      176.90     16.40 o 
  -3   5   9       63.58       60.94     25.25 o 
  -1   5   9      518.80      533.75     52.36 o 
   1   5   9      398.47      459.86     22.87 o 
   3   5   9       67.03       69.33     13.18 o 
   5   5   9        0.46        1.36      7.52 o 
   7   5   9       26.67       25.49     18.83 o 
  -8   6   9      347.73      336.40     24.17 o 
  -6   6   9      534.18      564.03     27.55 o 
  -4   6   9        7.91       17.89      9.57 o 
  -2   6   9     1351.06     1338.27     38.12 o 
   0   6   9     3288.87     3213.70     59.18 o 
   2   6   9     3701.37     3650.96     64.83 o 
   4   6   9     2394.01     2280.71     52.75 o 
   6   6   9      473.06      445.39     27.48 o 
  -7   7   9      290.05      277.44     23.33 o 
  -5   7   9       14.58        4.29     12.82 o 
  -3   7   9      102.07       94.20     21.73 o 
  -1   7   9      276.97      296.40     42.49 o 
   1   7   9      428.83      483.44     71.44 o 
   3   7   9      454.57      472.87     26.97 o 
   5   7   9      350.86      401.25     33.32 o 
  -4   8   9      304.01      254.07     22.92 o 
  -2   8   9      175.48      142.65     18.21 o 
   0   8   9      319.19      261.43     45.44 o 
   2   8   9      899.21      887.06     60.36 o 
 -10   0  10     4320.84     4141.38     98.25 o 
  -8   0  10     8585.38     8702.47    100.00 o 
  -6   0  10     1474.54     1581.60     36.78 o 
  -4   0  10     1740.79     1805.19     66.81 o 
  -2   0  10     1191.56     1172.33     28.47 o 
   0   0  10     1930.00     1743.05     34.09 o 
   2   0  10     1001.47     1024.75     27.38 o 
   4   0  10    11141.09    11231.48    191.88 o 
   6   0  10     1532.14     1512.26     53.96 o 
 -11   1  10       60.28       50.18     31.97 o 
  -9   1  10      938.20      976.27     22.43 o 
  -7   1  10       57.54       68.65      9.41 o 
  -5   1  10      270.97      312.27     12.51 o 
  -3   1  10      238.11      216.53     14.86 o 
  -1   1  10      259.48      245.17     13.98 o 
   1   1  10      464.11      494.10     15.05 o 
   3   1  10       10.36       13.20      5.38 o 
   5   1  10      611.74      629.60     17.44 o 
   7   1  10       71.18       63.21     25.12 o 
   9   1  10      153.60      174.64     19.07 o 
 -10   2  10     1200.12     1330.22     47.06 o 
  -8   2  10     2384.06     2575.89     35.46 o 
  -6   2  10     1721.39     1880.14     36.06 o 
  -4   2  10     1083.83     1069.12     43.40 o 
  -2   2  10      111.65       85.69     18.02 o 
   0   2  10     1524.54     1421.18     23.41 o 
   2   2  10      247.27      239.32     19.37 o 
   4   2  10      380.54      364.21     18.45 o 
   6   2  10     3144.65     3329.54     48.28 o 
   8   2  10     1373.27     1405.72     41.57 o 
  -9   3  10     4093.00     4228.41     71.24 o 
  -7   3  10     2772.06     2883.56     45.29 o 
  -5   3  10      241.00      232.80     22.57 o 
  -3   3  10      559.24      616.11     20.31 o 
  -1   3  10       43.26       37.83      6.94 o 
   1   3  10       51.73       50.51      7.69 o 
   3   3  10     1231.79     1350.41     32.95 o 
   5   3  10     1044.75     1102.03     24.08 o 
   7   3  10     1344.15     1444.85     43.03 o 
   9   3  10     1246.41     1408.27    126.77 o 
 -10   4  10       81.68      138.25     29.46 o 
  -8   4  10       45.36       27.44     11.15 o 
  -6   4  10      917.41      889.23     26.20 o 
  -4   4  10        0.99        6.40     13.38 o 
  -2   4  10      710.83      693.66     18.74 o 
   0   4  10       54.57       41.79      7.84 o 
   2   4  10        5.46       -1.61      6.27 o 
   4   4  10        0.45        9.89      7.67 o 
   6   4  10      346.23      375.19     24.46 o 
   8   4  10       53.84       56.43     38.33 o 
  -9   5  10     2261.81     2362.30     56.52 o 
  -7   5  10     3077.78     3407.05     65.79 o 
  -5   5  10     1049.39     1147.52     28.95 o 
  -3   5  10      438.79      419.13     18.32 o 
  -1   5  10      125.49      140.40     12.43 o 
   1   5  10      267.44      282.29     16.22 o 
   3   5  10     1574.70     1470.50     32.84 o 
   5   5  10      812.68      841.70     26.42 o 
   7   5  10      828.57      895.05     37.04 o 
  -8   6  10        2.28        2.17     12.61 o 
  -6   6  10      548.26      510.43     27.15 o 
  -4   6  10      171.92      192.59     18.44 o 
  -2   6  10        3.49        2.44      9.95 o 
   0   6  10      103.11      114.17     15.69 o 
   2   6  10      261.93      254.46     33.06 o 
   4   6  10        2.50       -4.20      8.42 o 
   6   6  10      137.15      148.78     31.08 o 
  -5   7  10      188.30      213.38     33.53 o 
  -3   7  10        4.10      -15.11     10.07 o 
  -1   7  10       29.45       30.85     21.60 o 
   1   7  10       51.08       56.28     14.49 o 
   3   7  10      103.20      109.26     17.71 o 
  -2   8  10      445.61      391.25     32.38 o 
   0   8  10        7.08       -1.64     12.01 o 
  -9   1  11      209.48      195.38     14.67 o 
  -7   1  11      936.05      945.27     21.83 o 
  -5   1  11     5475.40     5402.09     61.42 o 
  -3   1  11     4171.62     4150.94     51.53 o 
  -1   1  11     2753.83     2782.18     40.67 o 
   1   1  11      608.30      554.42     24.19 o 
   3   1  11        8.65        1.09      6.94 o 
   5   1  11      149.02      126.74     10.52 o 
   7   1  11       52.78       51.58     21.81 o 
 -10   2  11       51.71       25.49     19.48 o 
  -8   2  11      609.19      627.35     22.44 o 
  -6   2  11      247.92      268.57     17.86 o 
  -4   2  11     1172.92     1146.94     27.75 o 
  -2   2  11     2381.06     2441.33     39.58 o 
   0   2  11     1002.15      957.69     24.83 o 
   2   2  11      219.27      182.55     16.75 o 
   4   2  11        6.77        1.69      6.85 o 
   6   2  11       83.30       64.14     13.45 o 
   8   2  11      323.94      346.59     32.96 o 
  -9   3  11      121.41      119.25     33.82 o 
  -7   3  11      143.47      141.62     13.89 o 
  -5   3  11      120.48      129.53     16.09 o 
  -3   3  11     3471.54     3343.65     49.07 o 
  -1   3  11       27.07       16.05     13.88 o 
   1   3  11       11.26       19.81      7.06 o 
   3   3  11      325.01      346.41     32.90 o 
   5   3  11      160.31      119.08     11.25 o 
   7   3  11      480.70      532.27     29.18 o 
  -8   4  11      149.64      132.76     15.20 o 
  -6   4  11      924.56      966.57     28.35 o 
  -4   4  11     5013.10     5156.51     64.97 o 
  -2   4  11     4051.80     3842.00     54.31 o 
   0   4  11      657.18      730.30     30.32 o 
   2   4  11      961.08      929.20     23.08 o 
   4   4  11      155.32      124.71     13.13 o 
   6   4  11        9.15        8.45     11.54 o 
  -7   5  11      171.82      167.03     19.76 o 
  -5   5  11        2.40       20.57     12.20 o 
  -3   5  11       60.95       65.83     12.23 o 
  -1   5  11        2.16        5.53      7.98 o 
   1   5  11        1.95       15.34      8.38 o 
   3   5  11      138.94      126.43     13.36 o 
   5   5  11       15.07       15.26     12.13 o 
  -6   6  11      131.39      182.81     21.14 o 
  -4   6  11     1945.67     1953.72     51.92 o 
  -2   6  11     2604.07     2638.32     46.35 o 
   0   6  11      476.13      493.16     24.27 o 
   2   6  11      110.85      155.56     15.35 o 
   4   6  11        3.21      -11.16      8.62 o 
  -3   7  11     1827.45     1903.35     51.19 o 
  -1   7  11       14.96        0.42     11.43 o 
   1   7  11      157.79      177.50     20.67 o 
  -8   0  12     1094.61     1028.60     34.05 o 
  -6   0  12       52.53       27.84     16.92 o 
  -4   0  12      432.99      371.09     31.44 o 
  -2   0  12      928.40     1024.46     47.27 o 
   0   0  12     7194.18     7007.49    130.48 o 
   2   0  12     7408.34     7423.94    133.77 o 
   4   0  12     3909.09     4126.13     95.12 o 
   6   0  12       65.84       62.67     18.44 o 
  -9   1  12      240.47      252.26     17.25 o 
  -7   1  12      194.59      201.32     15.21 o 
  -5   1  12     1004.77      919.26     25.73 o 
  -3   1  12       10.07        1.52      7.47 o 
  -1   1  12       51.62       71.75     17.00 o 
   1   1  12     1299.07     1261.33     61.17 o 
   3   1  12      107.63      114.28     23.50 o 
   5   1  12        4.82        0.28      8.31 o 
   7   1  12      256.11      255.35     30.40 o 
  -8   2  12      234.09      231.72     35.22 o 
  -6   2  12       44.44       52.71     12.19 o 
  -4   2  12       21.84        4.00      9.07 o 
  -2   2  12      924.50      938.17     26.18 o 
   0   2  12     1606.18     1648.01     34.00 o 
   2   2  12     6249.64     6322.08     87.75 o 
   4   2  12     1613.00     1745.50     36.46 o 
   6   2  12      143.72      153.50     26.33 o 
  -7   3  12      103.76       75.06     12.73 o 
  -5   3  12      386.81      402.01     19.86 o 
  -3   3  12     1279.95     1254.00     31.09 o 
  -1   3  12      982.38     1041.02     28.36 o 
   1   3  12     1920.83     1950.47     38.70 o 
   3   3  12     3398.32     3731.21     49.85 o 
   5   3  12      218.89      222.44     21.00 o 
  -8   4  12       24.67       21.66     12.51 o 
  -6   4  12      256.52      257.99     18.28 o 
  -4   4  12      273.79      277.71     19.04 o 
  -2   4  12        7.45        8.63      9.45 o 
   0   4  12      411.97      385.29     20.50 o 
   2   4  12      326.48      306.99     16.02 o 
   4   4  12      395.39      415.40     20.61 o 
   6   4  12      329.20      400.24     27.92 o 
  -5   5  12        5.32       -7.08     10.30 o 
  -3   5  12     1906.29     1852.83     41.26 o 
  -1   5  12     1080.96     1031.56     31.26 o 
   1   5  12     1318.88     1438.28     73.11 o 
   3   5  12     2727.62     2776.88     50.75 o 
  -4   6  12      788.98      859.81     36.78 o 
  -2   6  12       82.22       82.45     16.78 o 
   0   6  12        1.45        3.07     11.38 o 
   2   6  12      202.15      195.67     17.29 o 
  -7   1  13     1616.78     1710.45     43.42 o 
  -5   1  13     3516.16     3405.85    121.63 o 
  -3   1  13     1751.42     1714.04     45.79 o 
  -1   1  13      111.10      127.82     19.25 o 
   1   1  13      339.50      333.22     23.27 o 
   3   1  13     1427.74     1522.31     42.75 o 
   5   1  13      595.79      609.54     59.08 o 
  -8   2  13      805.25      853.86     28.66 o 
  -6   2  13      804.66      847.63     42.29 o 
  -4   2  13     1306.88     1270.22     51.27 o 
  -2   2  13      161.35      167.88     41.76 o 
   0   2  13        6.78        7.79     11.44 o 
   2   2  13      433.25      518.01     64.16 o 
   4   2  13     1253.00     1384.62     41.93 o 
  -7   3  13     1650.30     1587.50     49.56 o 
  -5   3  13       45.39       58.33     12.38 o 
  -3   3  13      294.72      298.83     18.81 o 
  -1   3  13       92.41       64.73     14.68 o 
   1   3  13       63.48       61.09     12.68 o 
   3   3  13        6.48        4.99     14.21 o 
   5   3  13     1386.73     1561.67     46.37 o 
  -6   4  13     2119.69     2126.15     44.76 o 
  -4   4  13     2211.97     2315.98     45.73 o 
  -2   4  13      384.98      354.15     36.51 o 
   0   4  13       10.21       -3.67     21.42 o 
   2   4  13     1075.36     1088.07     34.20 o 
   4   4  13      940.55      975.43     27.27 o 
  -3   5  13       88.57       85.08     14.60 o 
  -1   5  13      198.00      217.27     19.02 o 
   1   5  13       60.16       58.56     23.06 o 
  -6   0  14      505.42      575.30     42.73 o 
  -4   0  14     4241.80     4160.87    107.76 o 
  -2   0  14     3996.44     4038.27    105.15 o 
   0   0  14     2082.64     2062.54     73.44 o 
   2   0  14      333.64      366.54     35.83 o 
   4   0  14      337.93      339.02     36.51 o 
  -5   1  14      337.79      318.42     25.09 o 
  -3   1  14      272.40      245.14     22.77 o 
  -1   1  14       49.69       64.01     16.16 o 
   1   1  14      315.80      345.01     42.52 o 
   3   1  14      255.21      230.61     33.17 o 
  -6   2  14      310.09      335.83     26.00 o 
  -4   2  14     2115.37     2291.03     56.66 o 
  -2   2  14     2409.34     2394.61     57.29 o 
   0   2  14      611.00      605.67     34.08 o 
   2   2  14      275.47      249.55     22.97 o 
  -5   3  14      865.27      925.53     30.67 o 
  -3   3  14     1107.13     1079.96     35.06 o 
  -1   3  14     1814.19     1831.00     51.40 o 
   1   3  14      999.87      985.39     38.80 o 
  -2   4  14       90.67       84.70     23.71 o 
   0   4  14        4.34      -15.70     10.83 o 
  -3   1  15       63.83       71.14     17.81 o 
  -1   1  15       11.63       -0.33     12.93 o 
                                                 
